# Supplementary material for: Progressive neurodegeneration, motor decline, and premature mortality in aging Ngly1 deficient rats
Source: Orphanet J Rare Dis. 2026 Feb 20;21:110. doi: 10.1186/s13023-026-04261-1 (PMC13032507; doi:10.1186/s13023-026-04261-1)
Supplement: Supplementary file 1 — Supplementary Material 1 [file 13023_2026_4261_MOESM1_ESM.csv]

	SUBJECT.ID	Rat Age (Month)
1	1005	6.9
2	1005	9
3	1005	11
4	1005	16.8
5	3005	7
6	1002	6.9
7	1002	9
8	1002	11
9	1002	16.8
10	3002	6.9
11	3002	9
12	3008	6.9
13	3008	9
14	2001	7.4
15	2001	9.4
16	3004	6.9
17	3004	9
18	2003	7.4
19	2003	9.4
20	2003	11.5
21	2003	17.2
22	3003	6.9
23	3003	9
24	2002	7.4
25	2002	9.4
26	3006	6.9
27	3006	9
28	3007	6.9
29	3007	9
30	1001	6.9
31	1001	9
32	1001	11
33	1004	6.9
34	1004	9
35	1004	11
36	1004	16.8
37	2005	7.4
38	2005	9.4
39	2005	11.5
40	2004	7.4
41	2004	9.4
42	2004	11.5
43	2004	17.2
44	3009	6.9
45	3009	9
46	1003	6.9
47	1003	9
48	1003	11
49	1003	16.8
50	3504	7
51	3504	9
52	1502	6.9
53	1502	9
54	1502	11
55	1502	16.8
56	2504	6.9
57	2504	9
58	2504	11
59	2504	16.8
60	3505	6.9
61	3505	9
62	1501	6.9
63	1501	9
64	1501	11
65	1501	16.8
66	3509	6.9
67	3509	9
68	3507	6.9
69	3507	9
70	2502	6.9
71	2502	9
72	1504	6.9
73	1504	9
74	1504	11
75	1504	16.8
76	3502	6.9
77	3502	9
78	3508	7
79	3508	9.1
80	2503	6.9
81	2503	9
82	2503	11
83	2503	16.8
84	2501	6.9
85	2501	9
86	2505	6.9
87	2505	9
88	2505	11
89	2505	16.8
90	1503	6.9
91	1503	9
92	1503	11
93	3506	6.9
94	3506	9
95	1505	6.9
96	1505	9
97	1505	11
98	1505	16.8
99	3503	7
100	3503	9.1
101	3501	6.9
102	3501	9
