# Supplementary material for: Progressive neurodegeneration, motor decline, and premature mortality in aging Ngly1 deficient rats
Source: Orphanet J Rare Dis. 2026 Feb 20;21:110. doi: 10.1186/s13023-026-04261-1 (PMC13032507; doi:10.1186/s13023-026-04261-1)
Supplement: Supplementary file 2 — Supplementary Material 2 [file 13023_2026_4261_MOESM2_ESM.csv]

	SUBJECT.ID	Region	Iba1.Positive.Intensity	GFAP.Positive.Intensity	Total.Iba1.positive.percentage	Total.GFAP.positive.percentage	total.glia.percentage	avg.IBA1.singlecell.area	Iba1.Positive.Count	GFAP.Positive.Count	Iba1.cell.area	GFAP.cell.area	Total.Cell.Count	group	sex	genotype	Alt.ID	Date.of.birth	Planned.Necropsy.date	Date.of.death	Cause.of.death	avg.birthday	source_number
1	1501	Caudate/putamen	44.58	10.77	0.0310305405846807	0.1281234688878	0.153846153846154	0.000169851380042463	380	1569	0.07	0.26	12246	1	F	HET	557	2021-05-20	2022-05-20	NA		2021-05-15	524
2	1501	Cerebellum	54.9496573705179	14.42818125	0.0152283648012425	0.135902538465272	0.145148764742999	0.000148804547734493	418.333333333333	3733.33333333333	0.07	0.55	27470.6666666667	1	F	HET	557	2021-05-20	2022-05-20	NA		2021-05-15	524
3	1501	Hippocampus	59.4306815020862	12.3072084098114	0.0428243842877989	0.178474641889276	0.208999672414307	0.00018523795953263	719	2996.5	0.13	0.555	16789.5	1	F	HET	557	2021-05-20	2022-05-20	NA		2021-05-15	524
4	1501	Hypothalamus	51.69	14.34	0.0469724770642202	0.176880733944954	0.201467889908257	0.000163934426229508	128	482	0.02	0.08	2725	1	F	HET	557	2021-05-20	2022-05-20	NA		2021-05-15	524
5	1501	Medulla oblongata	53.7781792490916	13.4083876126781	0.0628289515402859	0.174460043881343	0.213927887481135	0.000179037230258478	1651.33333333333	4585.33333333333	0.296666666666667	0.813333333333333	26283	1	F	HET	557	2021-05-20	2022-05-20	NA		2021-05-15	524
6	1501	Nucleus accumbens	48.8	10.74	0.0292425695110259	0.163950143815916	0.184084372003835	0.000182291666666667	61	342	0.01	0.06	2086	1	F	HET	557	2021-05-20	2022-05-20	NA		2021-05-15	524
7	1501	Rostral midbrain	49.41	13.07	0.0620716921454929	0.201150940080829	0.235108065366368	0.000177503736920777	1413	4579	0.26	0.8	22764	1	F	HET	557	2021-05-20	2022-05-20	NA		2021-05-15	524
8	1501	Thalamus	58.53	12.04	0.0380546576550103	0.19578313253012	0.213414634146341	0.000182444061962134	518	2665	0.1	0.48	13612	1	F	HET	557	2021-05-20	2022-05-20	NA		2021-05-15	524
9	1501	Cerebral cortex	57.3394637223975	12.994446939321	0.034464590372328	0.156432944167531	0.176688522396548	0.00018081128413878	1030.25	4676.25	0.18	0.845	29893	1	F	HET	557	2021-05-20	2022-05-20	NA		2021-05-15	524
10	1502	Caudate/putamen	53.8273576642336	11.3344599240094	0.0353165601154877	0.142477830480511	0.169699938131574	0.000189883032052256	685	2763.5	0.125	0.525	19396	1	F	HET	558	2021-05-20	2022-05-20	NA		2021-05-15	521
11	1502	Cerebellum	58.4936585365854	14.6302108381251	0.010388129661594	0.212054030942691	0.2128141379911	0.000126497507255004	984	20086.5	0.14	2.55	94723.5	1	F	HET	558	2021-05-20	2022-05-20	NA		2021-05-15	521
12	1502	Hippocampus	53.8828695025234	13.6389067831309	0.0401924135732707	0.212321423396795	0.23941580457272	0.000196078431372549	693.5	3663.5	0.125	0.72	17254.5	1	F	HET	558	2021-05-20	2022-05-20	NA		2021-05-15	521
13	1502	Hypothalamus	50.23	12.7	0.0528118439951387	0.222406363937686	0.255772842779803	0.000177105831533477	478	2013	0.09	0.35	9051	1	F	HET	558	2021-05-20	2022-05-20	NA		2021-05-15	521
14	1502	Medulla oblongata	56.9074274661509	15.2323119478897	0.0475031010244866	0.257430973491983	0.278449028345661	0.000179838310509817	1034	5603.5	0.185	1.005	21767	1	F	HET	558	2021-05-20	2022-05-20	NA		2021-05-15	521
15	1502	Cerebral cortex	53.3972357522562	13.4206573171639	0.0441317678894878	0.146662156558933	0.178725749077974	0.00018681888946549	1617.8	5376.4	0.292	1.006	36658.4	1	F	HET	558	2021-05-20	2022-05-20	NA		2021-05-15	521
16	1502	Rostral midbrain	55.9274706782254	14.8706679574056	0.0359322033898305	0.208208886852955	0.22545121392579	0.000181241872561769	980.5	5681.5	0.17	1.03	27287.5	1	F	HET	558	2021-05-20	2022-05-20	NA		2021-05-15	521
17	1502	Thalamus	55.82	12.07	0.0421496311907271	0.152039741080837	0.178533794972151	0.000181281618887015	560	2020	0.11	0.36	13286	1	F	HET	558	2021-05-20	2022-05-20	NA		2021-05-15	521
18	1502	Nucleus accumbens	57.3139130434783	11.6765350523771	0.0508174988952718	0.182795698924731	0.215348357637355	0.000177838577291382	172.5	620.5	0.035	0.105	3394.5	1	F	HET	558	2021-05-20	2022-05-20	NA		2021-05-15	521
19	2501	Amygdala	60.83	12.9	0.0433701657458564	0.0831491712707182	0.120994475138122	0.000182648401826484	157	301	0.03	0.05	3620	2	F	WT	559	2021-05-19	2022-05-19	NA		2021-05-15	532
20	2501	Caudate/putamen	62.25	13.63	0.0336999892160035	0.185322980696646	0.20699881376038	0.00018754884084397	625	3437	0.11	0.64	18546	2	F	WT	559	2021-05-19	2022-05-19	NA		2021-05-15	532
21	2501	Cerebral cortex	67.0892317023858	15.2474336928769	0.0372853416692214	0.192894727584318	0.215067921740485	0.000179230733280366	1483.8	7676.4	0.242	1.384	39795.8	2	F	WT	559	2021-05-19	2022-05-19	NA		2021-05-15	532
22	2501	Hippocampus	62.52696373057	14.2548025364334	0.0486121605964435	0.226411767669135	0.261850788373382	0.000192381685263563	965	4494.5	0.17	0.875	19851	2	F	WT	559	2021-05-19	2022-05-19	NA		2021-05-15	532
23	2501	Hypothalamus	62.7995020746888	12.6712658227848	0.0462217107786728	0.121212121212121	0.157844265439202	0.000170109356014581	482	1264	0.08	0.215	10428	2	F	WT	559	2021-05-19	2022-05-19	NA		2021-05-15	532
24	2501	Cerebellum	60.7928427739545	16.0726856817569	0.0134037223889705	0.236832208669491	0.240670966643251	0.000143286750398019	629.666666666667	11125.6666666667	0.09	1.6	46977	2	F	WT	559	2021-05-19	2022-05-19	NA		2021-05-15	532
25	2501	Nucleus accumbens	61.03	12.01	0.0271521135452021	0.162295587781549	0.178957112002468	0.000189655172413793	88	526	0.02	0.1	3241	2	F	WT	559	2021-05-19	2022-05-19	NA		2021-05-15	532
26	2501	Rostral midbrain	60.4466131025958	15.4002746159357	0.0415649806047217	0.161366146890333	0.181236673773987	0.000169383416017009	1618	6281.5	0.265	1.06	38927	2	F	WT	559	2021-05-19	2022-05-19	NA		2021-05-15	532
27	2501	Thalamus	65.1899856218548	13.9005997392438	0.042282205605204	0.186515897622956	0.212839686303119	0.000174235932590688	695.5	3068	0.115	0.54	16449	2	F	WT	559	2021-05-19	2022-05-19	NA		2021-05-15	532
28	2501	Medulla oblongata	59.6214674361088	15.0577807983975	0.0441331635437511	0.254284154993633	0.268219028561033	0.000174986435160065	606.5	3494.5	0.105	0.61	13742.5	2	F	WT	559	2021-05-19	2022-05-19	NA		2021-05-15	532
29	2502	Caudate/putamen	55.48	11.81	0.0270680721815258	0.219179917813114	0.233026621404324	0.000191681042744873	606	4907	0.1	0.95	22388	2	F	WT	560	2021-05-19	2022-05-19	NA		2021-05-15	527
30	2502	Cerebellum	57.6425677267373	14.9922142383374	0.00834521059615668	0.266751855310365	0.269189561114661	0.000146425180749288	283	9046	0.0433333333333333	1.32666666666667	33911.6666666667	2	F	WT	560	2021-05-19	2022-05-19	NA		2021-05-15	527
31	2502	Cerebral cortex	61.1520690929244	13.3254958818656	0.0370908393232789	0.140599839659036	0.166644968103112	0.000181332236842105	1353.25	5129.75	0.2275	0.94	36484.75	2	F	WT	560	2021-05-19	2022-05-19	NA		2021-05-15	527
32	2502	Hippocampus	56.4609699376064	11.4912917955516	0.0433052491955491	0.166760826312299	0.201395200314411	0.000189047444810343	587.666666666667	2263	0.103333333333333	0.433333333333333	13570.3333333333	2	F	WT	560	2021-05-19	2022-05-19	NA		2021-05-15	527
33	2502	Hypothalamus	56.084	11.7271627906977	0.0416737540398027	0.170663945115382	0.200317514316494	0.000166996886498726	367.5	1505	0.06	0.25	8818.5	2	F	WT	560	2021-05-19	2022-05-19	NA		2021-05-15	527
34	2502	Medulla oblongata	57.1272912912913	17.1445244189618	0.029691317295861	0.348342457692102	0.348699110152112	0.000182571340902117	555	6511.33333333333	0.0933333333333333	1.19	18692.3333333333	2	F	WT	560	2021-05-19	2022-05-19	NA		2021-05-15	527
35	2502	Nucleus accumbens	56.25	11.55	0.0271030427000767	0.178215290207108	0.193300946049604	0.000185185185185185	106	697	0.02	0.13	3911	2	F	WT	560	2021-05-19	2022-05-19	NA		2021-05-15	527
36	2502	Rostral midbrain	59.43	12.68	0.0414058462068569	0.111181301326595	0.142250043071269	0.0001695599515543	721	1936	0.12	0.33	17413	2	F	WT	560	2021-05-19	2022-05-19	NA		2021-05-15	527
37	2502	Thalamus	57.7035152636448	12.1924536663981	0.0357864071241765	0.164332770549873	0.188035885721853	0.000177816901408451	540.5	2482	0.09	0.445	15103.5	2	F	WT	560	2021-05-19	2022-05-19	NA		2021-05-15	527
38	2502	Amygdala	57.36	16.34	0.0339673913043478	0.150135869565217	0.177989130434783	0.000190839694656489	50	221	0.01	0.04	1472	2	F	WT	560	2021-05-19	2022-05-19	NA		2021-05-15	527
39	3002	Caudate/putamen	59.11	13.14	0.034439290036305	0.131555062525212	0.157018959257765	0.000176621708413616	683	2609	0.11	0.47	19832	3	M	KO	424	2021-05-19	2022-05-19	2022-03-14	EU	2021-05-15	504
40	3002	Cerebellum	66.2948526077097	16.8508574204518	0.0222114028607884	0.207356792693573	0.2154992948761	0.000153474602679963	661.5	6175.5	0.095	0.95	29782	3	M	KO	424	2021-05-19	2022-05-19	2022-03-14	EU	2021-05-15	504
41	3002	Cerebral cortex	65.3258171654061	14.1426859283039	0.041594288137216	0.127819343190491	0.15890905609279	0.000160957135479428	1520.5	4672.5	0.2325	0.7575	36555.5	3	M	KO	424	2021-05-19	2022-05-19	2022-03-14	EU	2021-05-15	504
42	3002	Amygdala	68	15.29	0.0359937402190923	0.232550860719875	0.247261345852895	0.000177215189873418	115	743	0.02	0.13	3195	3	M	KO	424	2021-05-19	2022-05-19	2022-03-14	EU	2021-05-15	504
43	3002	Hypothalamus	62.0297224975223	13.6167754077792	0.0490115121192986	0.116141254189537	0.153932093068441	0.000151467339854844	504.5	1195.5	0.075	0.18	10293.5	3	M	KO	424	2021-05-19	2022-05-19	2022-03-14	EU	2021-05-15	504
44	3002	Medulla oblongata	54.4	17.78	0.0626543209876543	0.337469135802469	0.337716049382716	0.000157192469384025	1015	5467	0.16	0.87	16200	3	M	KO	424	2021-05-19	2022-05-19	2022-03-14	EU	2021-05-15	504
45	3002	Nucleus accumbens	65.92	12.68	0.0282581189371573	0.151834668916069	0.16828342471531	0.000150375939849624	67	360	0.01	0.05	2371	3	M	KO	424	2021-05-19	2022-05-19	2022-03-14	EU	2021-05-15	504
46	3002	Rostral midbrain	55.9881919534658	16.2719198508854	0.0451986065771312	0.188068268956905	0.207983699581535	0.000160117981670705	1031.5	4292	0.16	0.685	22821.5	3	M	KO	424	2021-05-19	2022-05-19	2022-03-14	EU	2021-05-15	504
47	3002	Thalamus	57.0857281553398	13.6636324122943	0.0390206942273997	0.152531136051522	0.178292371075437	0.000164674634794157	412	1610.5	0.065	0.265	10558.5	3	M	KO	424	2021-05-19	2022-05-19	2022-03-14	EU	2021-05-15	504
48	3002	Hippocampus	60.1036553524804	12.6008288148722	0.0494321115126484	0.166623644811564	0.202460850111857	0.00017849553761156	574.5	1936.5	0.09	0.35	11622	3	M	KO	424	2021-05-19	2022-05-19	2022-03-14	EU	2021-05-15	504
49	3003	Amygdala	65	14.07	0.0464540105295757	0.19015174976773	0.204397646330133	0.000166666666666667	150	614	0.02	0.11	3229	3	M	KO	425	2021-05-20	2022-05-20	NA		2021-05-15	509
50	3003	Caudate/putamen	68.24	12.26	0.042385775768378	0.127026909533539	0.155979654827631	0.000192307692307692	975	2922	0.16	0.58	23003	3	M	KO	425	2021-05-20	2022-05-20	NA		2021-05-15	509
51	3003	Cerebellum	55.511852886406	13.5719510198513	0.0172025787850879	0.117398790693949	0.128666960317143	0.000148138926926428	716	4886.33333333333	0.113333333333333	0.71	41621.6666666667	3	M	KO	425	2021-05-20	2022-05-20	NA		2021-05-15	509
52	3003	Hippocampus	57.7468343451865	11.4869653179191	0.0561822390059691	0.0927274942136679	0.142965038372518	0.000185753237900477	768.666666666667	1268.66666666667	0.126666666666667	0.246666666666667	13681.6666666667	3	M	KO	425	2021-05-20	2022-05-20	NA		2021-05-15	509
53	3003	Hypothalamus	60.7230682800346	11.1662939297125	0.0605378819589787	0.0818857262452909	0.130075345332775	0.000160901045856798	578.5	782.5	0.09	0.13	9556	3	M	KO	425	2021-05-20	2022-05-20	NA		2021-05-15	509
54	3003	Medulla oblongata	51.9778709677419	13.9228472139005	0.0574636549002992	0.220983502370045	0.2381166750523	0.000166814946619217	1085	4172.5	0.175	0.7	18881.5	3	M	KO	425	2021-05-20	2022-05-20	NA		2021-05-15	509
55	3003	Cerebral cortex	67.3255225389125	13.3058057815475	0.0538745106153586	0.0943702388796018	0.136973247880468	0.000169350029815146	1978.8	3466.2	0.314	0.598	36729.8	3	M	KO	425	2021-05-20	2022-05-20	NA		2021-05-15	509
56	3003	Rostral midbrain	60.4754219793564	14.184	0.040571498953073	0.101983002832861	0.12848873013918	0.000161042944785276	823.5	2070	0.125	0.335	20297.5	3	M	KO	425	2021-05-20	2022-05-20	NA		2021-05-15	509
57	3003	Thalamus	68.6621728971963	11.7952032520325	0.0635911150731744	0.105081346110987	0.156043384592527	0.000185670078552726	856	1414.5	0.145	0.27	13461	3	M	KO	425	2021-05-20	2022-05-20	NA		2021-05-15	509
58	3003	Nucleus accumbens	67.51	13	0.0354969574036511	0.147734956051386	0.172751859364435	0.000195694716242661	105	437	0.02	0.08	2958	3	M	KO	425	2021-05-20	2022-05-20	NA		2021-05-15	509
59	3004	Amygdala	61.39	14.33	0.062934746604836	0.261676051672739	0.272606823451474	0.000182260024301337	190	790	0.03	0.14	3019	3	M	KO	426	2021-05-20	2022-05-20	2022-02-21	EU	2021-05-15	507
60	3004	Caudate/putamen	55.45	13.35	0.0329665624866207	0.184270240184955	0.203493599349232	0.000174626551651588	770	4304	0.13	0.75	23357	3	M	KO	426	2021-05-20	2022-05-20	2022-02-21	EU	2021-05-15	507
61	3004	Cerebral cortex	57.0357963118189	14.3050431588613	0.0434946406436089	0.0992574678560144	0.131735653695647	0.000158210332103321	1431.6	3267	0.222	0.514	32914.4	3	M	KO	426	2021-05-20	2022-05-20	2022-02-21	EU	2021-05-15	507
62	3004	Hippocampus	48.7192338479131	12.5381292820971	0.0409458035818799	0.15718131803816	0.188060400327754	0.000175525955433835	583	2238	0.1	0.39	14238.3333333333	3	M	KO	426	2021-05-20	2022-05-20	2022-02-21	EU	2021-05-15	507
63	3004	Hypothalamus	44.802496124031	14.1412189054726	0.0477176888362802	0.237922615965081	0.251905008507805	0.000164464023494861	322.5	1608	0.055	0.27	6758.5	3	M	KO	426	2021-05-20	2022-05-20	2022-02-21	EU	2021-05-15	507
64	3004	Cerebellum	51.9918734593262	15.2493449965011	0.013836385031237	0.0406166684667989	0.053122850499963	0.000145532370251471	811.333333333333	2381.66666666667	0.123333333333333	0.336666666666667	58637.6666666667	3	M	KO	426	2021-05-20	2022-05-20	2022-02-21	EU	2021-05-15	507
65	3004	Rostral midbrain	50.0443573381951	14.7102906262792	0.0307895253866233	0.068567739762553	0.0933228549776867	0.000162406015037594	548.5	1221.5	0.085	0.2	17814.5	3	M	KO	426	2021-05-20	2022-05-20	2022-02-21	EU	2021-05-15	507
66	3004	Thalamus	51.6336038961039	13.7317426710098	0.0447658151956688	0.178481886559355	0.204280367719196	0.000170757737459979	616	2456	0.105	0.42	13760.5	3	M	KO	426	2021-05-20	2022-05-20	2022-02-21	EU	2021-05-15	507
67	3004	Medulla oblongata	48.9106174264282	15.9988264878458	0.0477699983461051	0.0986548321296654	0.135757208225371	0.000164467005076142	866.5	1789.5	0.145	0.29	18139	3	M	KO	426	2021-05-20	2022-05-20	2022-02-21	EU	2021-05-15	507
68	3005	Amygdala	66.32	13.93	0.0521376433785193	0.231491136600626	0.261730969760167	0.000199203187250996	50	222	0.01	0.04	959	3	M	KO	427	2021-05-17	2022-05-17	2022-01-27	EU	2021-05-15	502
69	3005	Cerebellum	60.2276384180791	14.2814026833943	0.0142289821052462	0.0461356657073492	0.0581137353891667	0.0001521648914096	885	2869.5	0.13	0.435	62197	3	M	KO	427	2021-05-17	2022-05-17	2022-01-27	EU	2021-05-15	502
70	3005	Cerebral cortex	65.5229762373638	13.938122696036	0.0438926568973763	0.126618530918478	0.160501795006252	0.000174128460129968	1523.4	4394.6	0.242	0.778	34707.4	3	M	KO	427	2021-05-17	2022-05-17	2022-01-27	EU	2021-05-15	502
71	3005	Hippocampus	52.8838421052632	13.0842652329749	0.0423131170662905	0.165689258406948	0.200504788063247	0.000185116623472788	285	1116	0.05	0.21	6735.5	3	M	KO	427	2021-05-17	2022-05-17	2022-01-27	EU	2021-05-15	502
72	3005	Hypothalamus	57.9493333333333	12.9771028971029	0.0394256042053978	0.128341560356433	0.157702416821591	0.000166666666666667	307.5	1001	0.055	0.165	7799.5	3	M	KO	427	2021-05-17	2022-05-17	2022-01-27	EU	2021-05-15	502
73	3005	Medulla oblongata	63.0963798401967	15.3816854807318	0.0648387996652453	0.102379149563623	0.157773084127047	0.000164182874463248	813.5	1284.5	0.13	0.215	12546.5	3	M	KO	427	2021-05-17	2022-05-17	2022-01-27	EU	2021-05-15	502
74	3005	Nucleus accumbens	63.72	12.51	0.0438348416289593	0.0763574660633484	0.115950226244344	0.000195121951219512	155	270	0.03	0.05	3536	3	M	KO	427	2021-05-17	2022-05-17	2022-01-27	EU	2021-05-15	502
75	3005	Rostral midbrain	58.2485173745174	14.6392352156514	0.0346367818551407	0.120305980528512	0.145340751043115	0.000167464114832536	647.5	2249	0.105	0.375	18694	3	M	KO	427	2021-05-17	2022-05-17	2022-01-27	EU	2021-05-15	502
76	3005	Thalamus	60.9063725490196	12.6396409714889	0.041840692124105	0.141258949880668	0.173515811455847	0.000174081237911025	561	1894	0.095	0.33	13408	3	M	KO	427	2021-05-17	2022-05-17	2022-01-27	EU	2021-05-15	502
77	3005	Caudate/putamen	63.23	12.72	0.0380308358128212	0.127941574249391	0.1564511766297	0.000190179806362379	703	2365	0.12	0.46	18485	3	M	KO	427	2021-05-17	2022-05-17	2022-01-27	EU	2021-05-15	502
78	3006	Caudate/putamen	55.4285714285714	12.091658089058	0.0356333612688953	0.138715584939628	0.166558028370115	0.00018263138278047	574	2234.5	0.095	0.415	16108.5	3	M	KO	428	2021-05-20	2022-05-20	NA		2021-05-15	511
79	3006	Cerebral cortex	61.7869466996117	14.171917934532	0.0420232885856263	0.112608469925091	0.142913298227397	0.000167626758005086	1416.5	3795.75	0.22	0.6425	33707.5	3	M	KO	428	2021-05-20	2022-05-20	NA		2021-05-15	511
80	3006	Hippocampus	58.9055813953488	13.4132449799197	0.0469816989893472	0.188928343804061	0.223527269416371	0.000186014935505771	774	3112.5	0.13	0.59	16474.5	3	M	KO	428	2021-05-20	2022-05-20	NA		2021-05-15	511
81	3006	Hypothalamus	58.72	15.44	0.0568467336683417	0.228643216080402	0.228643216080402	0.00016025641025641	543	2184	0.08	0.35	9552	3	M	KO	428	2021-05-20	2022-05-20	NA		2021-05-15	511
82	3006	Cerebellum	53.401072761194	13.8457260037415	0.011377385324022	0.0737513531871537	0.0821676466218081	0.000151123740635495	536	3474.5	0.08	0.525	47111	3	M	KO	428	2021-05-20	2022-05-20	NA		2021-05-15	511
83	3006	Nucleus accumbens	45.8705263157895	12.2707991360691	0.0307029356315648	0.124697010503636	0.150013466199838	0.000179533213644524	57	231.5	0.01	0.04	1856.5	3	M	KO	428	2021-05-20	2022-05-20	NA		2021-05-15	511
84	3006	Pons	54.22	19.47	0.0380339379754242	0.236395552954944	0.234055002925688	0.00015	65	404	0.01	0.06	1709	3	M	KO	428	2021-05-20	2022-05-20	NA		2021-05-15	511
85	3006	Rostral midbrain	59.89	13.79	0.0366747213344766	0.212487333385299	0.232870839504248	0.000175732217573222	941	5452	0.15	0.96	25658	3	M	KO	428	2021-05-20	2022-05-20	NA		2021-05-15	511
86	3006	Thalamus	60.54	14.36	0.0524552823742212	0.208213304749782	0.23300060293428	0.000169637722829212	783	3108	0.13	0.52	14927	3	M	KO	428	2021-05-20	2022-05-20	NA		2021-05-15	511
87	3006	Medulla oblongata	54.0031568228106	13.3996979332273	0.04375139229227	0.196168411672978	0.220940075740699	0.000167372454123815	491	2201.5	0.08	0.37	11222.5	3	M	KO	428	2021-05-20	2022-05-20	NA		2021-05-15	511
88	3008	Cerebellum	66.22	17.72	0.0179755200432244	0.404085534382079	0.396438145508198	0.000148870367458196	865	19445	0.13	2.9	48121	3	M	KO	430	2021-05-20	2022-05-20	2022-02-25	EU	2021-05-15	505
89	3008	Cerebral cortex	68.8633841463415	16.321908168358	0.0437812622941606	0.168914741752375	0.192955094700163	0.000168207966212772	1246.4	4808.8	0.202	0.808	28468.8	3	M	KO	430	2021-05-20	2022-05-20	2022-02-25	EU	2021-05-15	505
90	3008	Hippocampus	60.6827317073171	16.5441095890411	0.0627175035374202	0.307086313052124	0.32483077746759	0.000177772545326113	820	4015	0.135	0.715	13074.5	3	M	KO	430	2021-05-20	2022-05-20	2022-02-25	EU	2021-05-15	505
91	3008	Caudate/putamen	65.83	15.37	0.0336878475408951	0.288236246828268	0.2943907574367	0.000177883733724555	624	5339	0.1	0.94	18523	3	M	KO	430	2021-05-20	2022-05-20	2022-02-25	EU	2021-05-15	505
92	3008	Medulla oblongata	57.92	16.74	0.0661463414634146	0.208585365853659	0.231609756097561	0.000160067396798652	339	1069	0.06	0.17	5125	3	M	KO	430	2021-05-20	2022-05-20	2022-02-25	EU	2021-05-15	505
93	3008	Rostral midbrain	53.1593434343434	18.2525652653511	0.0651251521231457	0.26836167483472	0.272177087787389	0.000169184290030211	990	4079.5	0.165	0.68	15201.5	3	M	KO	430	2021-05-20	2022-05-20	2022-02-25	EU	2021-05-15	505
94	3008	Thalamus	62.42	17.27	0.0579424163602117	0.373396717194367	0.370795587048166	0.000169327527818094	646	4163	0.11	0.69	11149	3	M	KO	430	2021-05-20	2022-05-20	2022-02-25	EU	2021-05-15	505
95	3008	Hypothalamus	47.27	15.02	0.0869365225390984	0.450781968721251	0.449402023919043	0.000163766632548618	189	980	0.03	0.16	2174	3	M	KO	430	2021-05-20	2022-05-20	2022-02-25	EU	2021-05-15	505
96	3009	Caudate/putamen	74.06	12.6	0.0382614988015015	0.242232373027	0.255438469540048	0.000187677053824363	846	5356	0.14	1	22111	3	M	KO	433	2021-05-20	2022-05-20	NA		2021-05-15	517
97	3009	Cerebellum	68.3527372262774	16.0389224402207	0.0191487874764134	0.195401495562234	0.203648053672514	0.000147073242474752	639.333333333333	6524	0.08	0.97	33387.6666666667	3	M	KO	433	2021-05-20	2022-05-20	NA		2021-05-15	517
98	3009	Cerebral cortex	70.7195406095181	13.9528170816229	0.0459195632091991	0.129306897930483	0.157626604530602	0.000168816969166849	1665.25	4689.25	0.2525	0.8	36264.5	3	M	KO	433	2021-05-20	2022-05-20	NA		2021-05-15	517
99	3009	Hippocampus	70.0472824791418	12.3898621830209	0.0466370205669817	0.201667593107282	0.229738743746526	0.000191144447132833	419.5	1814	0.07	0.35	8995	3	M	KO	433	2021-05-20	2022-05-20	NA		2021-05-15	517
100	3009	Hypothalamus	76.9436550060313	14.0551051851852	0.0489316491559438	0.199209066225947	0.226714673592256	0.000153605831814632	414.5	1687.5	0.06	0.26	8471	3	M	KO	433	2021-05-20	2022-05-20	NA		2021-05-15	517
101	3009	Medulla oblongata	74.9240019860973	16.8870100767033	0.0500708549834672	0.330606866718047	0.338786266563906	0.000159976517208483	671.333333333333	4432.66666666667	0.1	0.71	13407.6666666667	3	M	KO	433	2021-05-20	2022-05-20	NA		2021-05-15	517
102	3009	Nucleus accumbens	71.88	13.09	0.0416076988395132	0.256439286725163	0.258703651287857	0.000164113785557987	147	906	0.02	0.15	3533	3	M	KO	433	2021-05-20	2022-05-20	NA		2021-05-15	517
103	3009	Pons	67.67	22.14	0.029	0.486	0.431	0.000150812064965197	58	972	0.01	0.15	2000	3	M	KO	433	2021-05-20	2022-05-20	NA		2021-05-15	517
104	3009	Rostral midbrain	71.64	13.11	0.0415969399952187	0.148458044465694	0.171567455574149	0.000169530887134231	1044	3726	0.16	0.64	25098	3	M	KO	433	2021-05-20	2022-05-20	NA		2021-05-15	517
105	3009	Thalamus	77.2824397972117	12.7966148834878	0.0432080173051121	0.218559185126366	0.235344048629556	0.000171029668411867	789	3991	0.125	0.68	18260.5	3	M	KO	433	2021-05-20	2022-05-20	NA		2021-05-15	517
106	3009	Amygdala	70.43	13.44	0.0469187675070028	0.25140056022409	0.271008403361345	0.000180878552971576	134	718	0.02	0.13	2856	3	M	KO	433	2021-05-20	2022-05-20	NA		2021-05-15	517
107	3501	Amygdala	57.75	14.21	0.0556083650190114	0.229087452471483	0.233365019011407	0.000162932790224033	117	482	0.02	0.08	2104	3	F	KO	524	2021-05-20	2022-05-20	2022-02-28	EU	2021-05-15	538
108	3501	Caudate/putamen	57.98	11.33	0.0278460665658094	0.199886535552194	0.212934947049924	0.000175399644760213	589	4228	0.1	0.74	21152	3	F	KO	524	2021-05-20	2022-05-20	2022-02-28	EU	2021-05-15	538
109	3501	Cerebral cortex	66.6945716673631	14.576077734233	0.0424913584923529	0.14649722998248	0.170166674558454	0.00016695652173913	1435.8	4950.2	0.228	0.824	33790.4	3	F	KO	524	2021-05-20	2022-05-20	2022-02-28	EU	2021-05-15	538
110	3501	Hippocampus	65.160944	13.7139216462208	0.0407670732502772	0.247244145848281	0.267334159546018	0.00018055386116872	625	3790.5	0.105	0.68	15331	3	F	KO	524	2021-05-20	2022-05-20	2022-02-28	EU	2021-05-15	538
111	3501	Hypothalamus	57.9322360248447	12.886170212766	0.0534706077715045	0.175606110926602	0.206991032879442	0.000164460489370237	322	1057.5	0.055	0.17	6022	3	F	KO	524	2021-05-20	2022-05-20	2022-02-28	EU	2021-05-15	538
112	3501	Medulla oblongata	59.31	15.8	0.0822555896536607	0.209886014905743	0.213776852257782	0.000156370161497052	1501	3830	0.24	0.6	18248	3	F	KO	524	2021-05-20	2022-05-20	2022-02-28	EU	2021-05-15	538
113	3501	Nucleus accumbens	61.67	11.67	0.0323095333067411	0.248105305145592	0.258875149581173	0.000154083204930663	81	622	0.01	0.1	2507	3	F	KO	524	2021-05-20	2022-05-20	2022-02-28	EU	2021-05-15	538
114	3501	Rostral midbrain	64.7889803012746	16.7773647496512	0.0452495805369128	0.169122273489933	0.18333158557047	0.000167310167310167	863	3225.5	0.135	0.54	19072	3	F	KO	524	2021-05-20	2022-05-20	2022-02-28	EU	2021-05-15	538
115	3501	Thalamus	74.7171484630477	12.8627357435706	0.0574747208961395	0.201706574446491	0.231740781114912	0.000168694241686942	764.5	2683	0.12	0.455	13301.5	3	F	KO	524	2021-05-20	2022-05-20	2022-02-28	EU	2021-05-15	538
116	3501	Cerebellum	67.3695800933126	17.3291222300102	0.0195696503028274	0.188158789096184	0.191405180022522	0.000156887687496687	643	6182.33333333333	0.09	0.973333333333333	32857	3	F	KO	524	2021-05-20	2022-05-20	2022-02-28	EU	2021-05-15	538
117	3503	Caudate/putamen	65.7127548209366	12.3004816349864	0.0279970177648662	0.17988533820089	0.196159086819035	0.00017562254259502	544.5	3498.5	0.085	0.62	19448.5	3	F	KO	529	2021-05-17	2022-05-17	NA		2021-05-15	537
118	3503	Cerebellum	64.9213938473225	16.6388260046287	0.0291528726596322	0.21050300607859	0.219604282693181	0.000157305636785318	1316.5	9506	0.185	1.52	45158.5	3	F	KO	529	2021-05-17	2022-05-17	NA		2021-05-15	537
119	3503	Hippocampus	60.8187150837989	13.0659916910294	0.033089322685596	0.240276545400769	0.258836143152913	0.000178545922011141	447.5	3249.5	0.075	0.58	13524	3	F	KO	529	2021-05-17	2022-05-17	NA		2021-05-15	537
120	3503	Hypothalamus	54.73	13.17	0.0402314316469322	0.27516146393972	0.282292787944026	0.000162059103908484	299	2045	0.05	0.33	7432	3	F	KO	529	2021-05-17	2022-05-17	NA		2021-05-15	537
121	3503	Medulla oblongata	64.3457917109458	16.4151730377743	0.177262880286333	0.20820382405576	0.242441367617971	0.000161227661227661	1882	2210.5	0.31	0.345	10617	3	F	KO	529	2021-05-17	2022-05-17	NA		2021-05-15	537
122	3503	Cerebral cortex	63.1452797463633	13.9023413586324	0.0403558418881898	0.16818195502303	0.191694012102237	0.000166077738515901	1340.5	5586.5	0.2	0.935	33217	3	F	KO	529	2021-05-17	2022-05-17	NA		2021-05-15	537
123	3503	Rostral midbrain	61.25	13.04	0.0304451721391274	0.243295866890875	0.255509337109479	0.000166262556286803	688	5498	0.11	0.91	22598	3	F	KO	529	2021-05-17	2022-05-17	NA		2021-05-15	537
124	3503	Thalamus	58.69	13.28	0.0335799658508822	0.316285876900561	0.326530612244898	0.000166832669322709	413	3890	0.07	0.64	12299	3	F	KO	529	2021-05-17	2022-05-17	NA		2021-05-15	537
125	3503	Nucleus accumbens	62.6881443298969	12.7596245733788	0.0220354384370741	0.199681962744207	0.20649704679691	0.000176017601760176	48.5	439.5	0.01	0.07	2201	3	F	KO	529	2021-05-17	2022-05-17	NA		2021-05-15	537
126	3504	Amygdala	80.48	16.93	0.0446428571428571	0.235491071428571	0.236607142857143	0.000188679245283019	120	633	0.02	0.12	2688	3	F	KO	521	2021-05-18	2022-05-18	NA		2021-05-15	520
127	3504	Caudate/putamen	77.78	13.57	0.0380624788541784	0.141084921619488	0.164993797225668	0.000181134654818865	675	2502	0.11	0.46	17734	3	F	KO	521	2021-05-18	2022-05-18	NA		2021-05-15	520
128	3504	Cerebral cortex	79.3466768723504	14.9373605121741	0.044953812763029	0.159582859109076	0.184013128291999	0.000174333304565461	1698.4	6029.2	0.266	1.056	37781	3	F	KO	521	2021-05-18	2022-05-18	NA		2021-05-15	520
129	3504	Hippocampus	74.921530412034	13.3990553359684	0.0490882239630153	0.162450237575446	0.197219725182997	0.000182321341364154	764.5	2530	0.125	0.465	15574	3	F	KO	521	2021-05-18	2022-05-18	NA		2021-05-15	520
130	3504	Hypothalamus	65.9985244267198	16.60890625	0.0523186062281571	0.24703979969746	0.245787908820614	0.00016553480475382	501.5	2368	0.08	0.385	9585.5	3	F	KO	521	2021-05-18	2022-05-18	NA		2021-05-15	520
131	3504	Cerebellum	69.72	15.39	0.0234884596086302	0.159825012543904	0.170440291018565	0.000146274149034039	1498	10193	0.22	1.48	63776	3	F	KO	521	2021-05-18	2022-05-18	NA		2021-05-15	520
132	3504	Nucleus accumbens	74.5	13.02	0.0369372835706041	0.162370142362447	0.188534051558292	0.000183673469387755	96	422	0.01	0.08	2599	3	F	KO	521	2021-05-18	2022-05-18	NA		2021-05-15	520
133	3504	Pons	54.54	21.44	0.0810009878169246	0.247283503457359	0.184063220283174	0.000143112701252236	246	751	0.03	0.11	3037	3	F	KO	521	2021-05-18	2022-05-18	NA		2021-05-15	520
134	3504	Rostral midbrain	69.8109205020921	16.0842684858083	0.0440583450468926	0.189160541051225	0.203078553817084	0.000166799046862589	956	4104.5	0.145	0.685	21698.5	3	F	KO	521	2021-05-18	2022-05-18	NA		2021-05-15	520
135	3504	Medulla oblongata	60.99	14.15	0.0808309229555614	0.248698396003155	0.267683407835919	0.000163064833005894	1537	4729	0.24	0.77	19015	3	F	KO	521	2021-05-18	2022-05-18	NA		2021-05-15	520
136	3504	Thalamus	77.9403196022727	14.1604053834928	0.0495984218683951	0.217239678737495	0.241757080456531	0.000170479382194376	704	3083.5	0.11	0.525	14194	3	F	KO	521	2021-05-18	2022-05-18	NA		2021-05-15	520
137	3505	Caudate/putamen	70.54	12.21	0.035632183908046	0.158885941644562	0.180371352785146	0.000178921568627451	806	3594	0.13	0.65	22620	3	F	KO	522	2021-05-19	2022-05-19	NA		2021-05-15	523
138	3505	Cerebellum	69.7142071320182	16.6799267809458	0.0219279273283865	0.193142115595781	0.199863574351978	0.000156913343877466	878.666666666667	7739.33333333333	0.123333333333333	1.22333333333333	40070.6666666667	3	F	KO	522	2021-05-19	2022-05-19	NA		2021-05-15	523
139	3505	Cerebral cortex	70.1973479434651	15.0931204858076	0.0466088835925183	0.160892060131899	0.183800507760745	0.000165109536082474	1574.25	5434.25	0.2325	0.905	33775.75	3	F	KO	522	2021-05-19	2022-05-19	NA		2021-05-15	523
140	3505	Amygdala	74.06	13.25	0.0434142752023547	0.211920529801325	0.237306843267108	0.000170542635658915	118	576	0.02	0.1	2718	3	F	KO	522	2021-05-19	2022-05-19	NA		2021-05-15	523
141	3505	Hypothalamus	70.7245980707395	13.140160810006	0.0419420094403237	0.150955270847381	0.175095527084738	0.000161745827984596	466.5	1679	0.07	0.275	11122.5	3	F	KO	522	2021-05-19	2022-05-19	NA		2021-05-15	523
142	3505	Medulla oblongata	72.1905623901582	17.2015037593985	0.0933896844610398	0.191005703500062	0.211234664150014	0.000152486402486402	2276	4655	0.335	0.715	24371	3	F	KO	522	2021-05-19	2022-05-19	NA		2021-05-15	523
143	3505	Nucleus accumbens	70.79	13.2	0.0383944153577661	0.211867364746946	0.225479930191972	0.000154798761609907	110	607	0.02	0.09	2865	3	F	KO	522	2021-05-19	2022-05-19	NA		2021-05-15	523
144	3505	Hippocampus	68.2302565597668	12.4256472699308	0.0457308943523012	0.20804223774732	0.236520718894992	0.000178128523111612	857.5	3901	0.14	0.695	18751	3	F	KO	522	2021-05-19	2022-05-19	NA		2021-05-15	523
145	3505	Rostral midbrain	65.65	13.24	0.0420464659485008	0.168799680815149	0.189608077831998	0.000163483327937844	1370	5500	0.21	0.9	32583	3	F	KO	522	2021-05-19	2022-05-19	NA		2021-05-15	523
146	3505	Thalamus	73.7799022801303	12.3467795740313	0.0472434886315546	0.149924979802254	0.178163351671604	0.000168430144677176	614	1948.5	0.1	0.33	12996.5	3	F	KO	522	2021-05-19	2022-05-19	NA		2021-05-15	523
147	3505	Pons	64.56	16.43	0.036604774535809	0.136162687886826	0.151016799292661	0.000163934426229508	207	770	0.03	0.13	5655	3	F	KO	522	2021-05-19	2022-05-19	NA		2021-05-15	523
148	3506	Caudate/putamen	66.68	11.94	0.0336621856027754	0.165546400693842	0.184139202081526	0.000179570209007948	621	3054	0.1	0.55	18448	3	F	KO	523	2021-05-19	2022-05-19	NA		2021-05-15	535
149	3506	Cerebral cortex	66.6667136098581	14.314210986524	0.0466356070479337	0.19951358174187	0.215455580982483	0.000175275654306875	1817.8	7776.8	0.276	1.372	38978.8	3	F	KO	523	2021-05-19	2022-05-19	NA		2021-05-15	535
150	3506	Hippocampus	65.001961722488	12.8578882135622	0.0460106299336415	0.263892820077366	0.286033273579268	0.000185816382627817	731.5	4195.5	0.12	0.78	15898.5	3	F	KO	523	2021-05-19	2022-05-19	NA		2021-05-15	535
151	3506	Hypothalamus	55.81	12.98	0.056792990604877	0.19381399767761	0.217776839438404	0.00016965584100824	538	1836	0.09	0.31	9473	3	F	KO	523	2021-05-19	2022-05-19	NA		2021-05-15	535
152	3506	Medulla oblongata	62.2042249240122	16.8169984005687	0.079407860332274	0.226356651514542	0.26312401946981	0.000160525913468889	987	2813.5	0.155	0.45	12429.5	3	F	KO	523	2021-05-19	2022-05-19	NA		2021-05-15	535
153	3506	Nucleus accumbens	69.18	11.98	0.0342349957734573	0.111580726965342	0.137785291631445	0.000153374233128834	81	264	0.01	0.04	2366	3	F	KO	523	2021-05-19	2022-05-19	NA		2021-05-15	535
154	3506	Rostral midbrain	59.3266434176112	13.9925153872953	0.0509823095386257	0.191372566450351	0.207707351764601	0.000169056280761823	1147	4305.5	0.18	0.73	22498	3	F	KO	523	2021-05-19	2022-05-19	NA		2021-05-15	535
155	3506	Thalamus	65.13	13.09	0.0558463109522594	0.232193004850651	0.247893796272658	0.000172502574665294	875	3638	0.14	0.63	15668	3	F	KO	523	2021-05-19	2022-05-19	NA		2021-05-15	535
156	3506	Cerebellum	66.8994372294372	16.2530460142579	0.0153648316076536	0.239474092632419	0.24223813641369	0.000147664520853037	1039.5	16201.5	0.145	2.39	67654.5	3	F	KO	523	2021-05-19	2022-05-19	NA		2021-05-15	535
157	3507	Amygdala	73.93	13.12	0.0394292151708599	0.211415696582801	0.230942546000751	0.000178861788617886	105	563	0.02	0.1	2663	3	F	KO	526	2021-05-20	2022-05-20	NA		2021-05-15	526
158	3507	Caudate/putamen	71.47	11.69	0.0297107524627961	0.163173338922658	0.181041710333263	0.000182344428364689	567	3114	0.09	0.57	19084	3	F	KO	526	2021-05-20	2022-05-20	NA		2021-05-15	526
159	3507	Cerebral cortex	73.03444692904	14.9802349197165	0.0380308759914504	0.195965597591605	0.210745933565026	0.000172441622726784	1341.6	6913	0.21	1.188	35276.6	3	F	KO	526	2021-05-20	2022-05-20	NA		2021-05-15	526
160	3507	Hippocampus	68.5181005586592	13.2228761302974	0.0389342033713975	0.249564980967917	0.270119630233823	0.000188223452440866	477.333333333333	3059.66666666667	0.0833333333333333	0.573333333333333	12260	3	F	KO	526	2021-05-20	2022-05-20	NA		2021-05-15	526
161	3507	Hypothalamus	65.8167703703704	13.4011764705882	0.0491946651118723	0.204431163909336	0.228773413016544	0.000175215036635871	337.5	1402.5	0.055	0.245	6860.5	3	F	KO	526	2021-05-20	2022-05-20	NA		2021-05-15	526
162	3507	Cerebellum	70.3387325581395	14.5739896373057	0.0148456313277346	0.216556331402826	0.222175230236753	0.0001526747212618	573.333333333333	8363.33333333333	0.0766666666666667	1.28	38619.6666666667	3	F	KO	526	2021-05-20	2022-05-20	NA		2021-05-15	526
163	3507	Nucleus accumbens	72.98	12	0.0391752577319588	0.194845360824742	0.208247422680412	0.000198019801980198	38	189	0.01	0.03	970	3	F	KO	526	2021-05-20	2022-05-20	NA		2021-05-15	526
164	3507	Pons	71.38	20.03	0.0250783699059561	0.27742946708464	0.275862068965517	0.000170454545454545	16	177	0	0.03	638	3	F	KO	526	2021-05-20	2022-05-20	NA		2021-05-15	526
165	3507	Rostral midbrain	67.0916706904877	15.3203256936068	0.0405458318649908	0.210991033321587	0.224166960335174	0.00016943231441048	1035.5	5388.5	0.165	0.91	25539	3	F	KO	526	2021-05-20	2022-05-20	NA		2021-05-15	526
166	3507	Thalamus	69.5145161290323	13.5007692307692	0.0356007067137809	0.246908127208481	0.257067137809187	0.000176975945017182	403	2795	0.065	0.495	11320	3	F	KO	526	2021-05-20	2022-05-20	NA		2021-05-15	526
167	3507	Medulla oblongata	71.3911655239961	14.5689296213038	0.0482331821617536	0.273195389266818	0.290438397581255	0.00016590761223162	1021	5783	0.16	0.96	21168	3	F	KO	526	2021-05-20	2022-05-20	NA		2021-05-15	526
168	3508	Caudate/putamen	73.92	14.17	0.0434282030026711	0.192042000552639	0.214792299898683	0.000188679245283019	943	4170	0.16	0.79	21714	3	F	KO	530	2021-05-17	2022-05-17	NA		2021-05-15	530
169	3508	Cerebellum	54.7351941747573	19.1166034392913	0.0201669154898554	0.469663966323209	0.442215913262684	0.000157179621994078	549.333333333333	12793.3333333333	0.08	2.00333333333333	27239.3333333333	3	F	KO	530	2021-05-17	2022-05-17	NA		2021-05-15	530
170	3508	Cerebral cortex	65.6019669219669	15.5549377892904	0.064197759598666	0.167809195336773	0.202697887865918	0.000166988925997539	2252.25	5887.25	0.35	0.985	35083	3	F	KO	530	2021-05-17	2022-05-17	NA		2021-05-15	530
171	3508	Amygdala	74.09	14.78	0.0461950457487168	0.236554340548985	0.264673064048204	0.000168634064080944	207	1060	0.03	0.18	4481	3	F	KO	530	2021-05-17	2022-05-17	NA		2021-05-15	530
172	3508	Hypothalamus	61.5819315673289	14.6591631547261	0.0608666442727578	0.223177695666779	0.253812562982869	0.000164107993647433	453	1661	0.07	0.275	7442.5	3	F	KO	530	2021-05-17	2022-05-17	NA		2021-05-15	530
173	3508	Medulla oblongata	54.9914009661836	18.6709097118728	0.067832925814827	0.405938847016712	0.306672380328199	0.000154529015288509	897	5368	0.143333333333333	0.846666666666667	13223.6666666667	3	F	KO	530	2021-05-17	2022-05-17	NA		2021-05-15	530
174	3508	Nucleus accumbens	73.63	14.02	0.0280929227444625	0.277147487844408	0.271745002701243	0.000178926441351889	52	513	0.01	0.09	1851	3	F	KO	530	2021-05-17	2022-05-17	NA		2021-05-15	530
175	3508	Hippocampus	65.4442786069652	14.3060683760684	0.0572506853704561	0.174956385516431	0.213977996938085	0.000171381031613977	804	2457	0.13	0.425	14043.5	3	F	KO	530	2021-05-17	2022-05-17	NA		2021-05-15	530
176	3508	Rostral midbrain	67.44	14.82	0.043614248479583	0.165508253692441	0.193006081668115	0.000168804861580014	1004	3810	0.16	0.64	23020	3	F	KO	530	2021-05-17	2022-05-17	NA		2021-05-15	530
177	3508	Thalamus	67.6671544715447	15.2687486498997	0.0455893254262417	0.266905526727617	0.276130467012602	0.000168530947054437	553.5	3240.5	0.085	0.545	12141	3	F	KO	530	2021-05-17	2022-05-17	NA		2021-05-15	530
178	3508	Pons	48.42	20.9	0.12015503875969	0.321705426356589	0.290697674418605	0.000133333333333333	31	83	0.01	0.01	258	3	F	KO	530	2021-05-17	2022-05-17	NA		2021-05-15	530
179	3509	Amygdala	68.48	14.16	0.0446080554352534	0.24512776093547	0.245993936769164	0.000193661971830986	103	566	0.02	0.1	2309	3	F	KO	534	2021-05-20	2022-05-20	2022-02-21	EU	2021-05-15	525
180	3509	Caudate/putamen	68.75	12.66	0.0358974358974359	0.196878483835006	0.219230769230769	0.000175438596491228	644	3532	0.1	0.63	17940	3	F	KO	534	2021-05-20	2022-05-20	2022-02-21	EU	2021-05-15	525
181	3509	Cerebral cortex	67.2865585900713	14.7535627335181	0.0453893173588339	0.151995896458864	0.177661347939986	0.000168763318897367	1486.6	4978.2	0.224	0.852	32752.2	3	F	KO	534	2021-05-20	2022-05-20	2022-02-21	EU	2021-05-15	525
182	3509	Hippocampus	66.8233021806854	12.553229532898	0.043354943273906	0.215126958400864	0.242949756888169	0.000182343784745386	535	2654.66666666667	0.0866666666666667	0.49	12340	3	F	KO	534	2021-05-20	2022-05-20	2022-02-21	EU	2021-05-15	525
183	3509	Hypothalamus	62.3788802488336	13.0249751737835	0.0471822717933666	0.221675961256237	0.237745817434693	0.00017283950617284	321.5	1510.5	0.055	0.255	6814	3	F	KO	534	2021-05-20	2022-05-20	2022-02-21	EU	2021-05-15	525
184	3509	Cerebellum	64.8414948453608	17.5247564513666	0.0183674435485144	0.206681078692819	0.212440629290076	0.000148555299710317	582	6549	0.085	0.98	31686.5	3	F	KO	534	2021-05-20	2022-05-20	2022-02-21	EU	2021-05-15	525
185	3509	Nucleus accumbens	65.33	13.3	0.0318320352184219	0.188960379275313	0.200135455469015	0.000186125211505922	94	558	0.02	0.1	2953	3	F	KO	534	2021-05-20	2022-05-20	2022-02-21	EU	2021-05-15	525
186	3509	Rostral midbrain	59.3131325301205	15.08760455655	0.0493152312765515	0.182555479635186	0.20685659962568	0.00018957345971564	830	3072.5	0.16	0.57	16830.5	3	F	KO	534	2021-05-20	2022-05-20	2022-02-21	EU	2021-05-15	525
187	3509	Thalamus	72.2413651137595	12.5834718269778	0.0401077651762048	0.229044453135184	0.246556294268457	0.000167430384208671	461.5	2635.5	0.075	0.44	11506.5	3	F	KO	534	2021-05-20	2022-05-20	2022-02-21	EU	2021-05-15	525
188	3509	Medulla oblongata	58.98	15.92	0.0762209341062029	0.259377706709308	0.242587780664934	0.000162043394671793	1144	3893	0.19	0.64	15009	3	F	KO	534	2021-05-20	2022-05-20	2022-02-21	EU	2021-05-15	525
