# Supplementary material for: Progressive neurodegeneration, motor decline, and premature mortality in aging Ngly1 deficient rats
Source: Orphanet J Rare Dis. 2026 Feb 20;21:110. doi: 10.1186/s13023-026-04261-1 (PMC13032507; doi:10.1186/s13023-026-04261-1)
Supplement: Supplementary file 3 — Supplementary Material 3 [file 13023_2026_4261_MOESM3_ESM.csv]

	SUBJECT.ID	study.day	Basic.Movements	Fine.Movements.KSE.	X.Ambulation.KSE.	Y.Ambulation.KSE.	Rearing	TM.Rearing	Periphery.Distance.cm..	Periphery.TotTime.sec..	Periphery.RestTime.sec..	Periphery.Entries.	Center.Distance.cm..	Center.TotTime.sec..	Center.RestTime.sec..	Center.Entries.	Center.PokesInto.	group	sex	genotype	Alt.ID	Date.of.birth	Planned.Necropsy.date	Date.of.death	Cause.of.death	avg.birthday	Neuro_ID	study.initiation	PND	PND_week	center.peri.disc	center.peri.time	Rat Age weeks	Rat Age (months)
1	1001	6	21741	19201	1503	1476	761	1869.2	31951	43650.3	36944.1	342	5549	449.6	29.4	341	1325	1	M	HET	451	2021-05-20	5/20/22			5/15/21	513	2021-12-07	207	30	0.173672185534099	0.0103000437568585	30	6.9
2	1001	69	22755	20656	1140	1216	968	2596.6	33922	43385	35882.6	273	5171	714.9	153.3	272	1449	1	M	HET	451	2021-05-20	5/20/22			5/15/21	513	2021-12-07	270	39	0.152437945875833	0.0164780454073989	39	9
3	1001	127	14287	13486	358	517	646	1503.5	24711	43865.9	37592.5	92	1006	233.9	88.3	91	1091	1	M	HET	451	2021-05-20	5/20/22			5/15/21	513	2021-12-07	328	47	0.0407106147060014	0.00533216006054817	47	10.8
4	1002	6	26284	22480	2210	2247	1338	5216.4	43862	43847.3	36485.3	386	3084	252.5	9.1	386	1747	1	M	HET	452	2021-05-20	5/20/22			5/15/21	503	2021-12-07	207	30	0.0703114313072819	0.00575862139744066	30	6.9
5	1002	69	20132	17981	1381	1321	1224	4326.8	31000	43701.2	37402.8	367	4301	398.6	31.7	367	1447	1	M	HET	452	2021-05-20	5/20/22			5/15/21	503	2021-12-07	270	39	0.138741935483871	0.00912103100143703	39	9
6	1002	127	13080	11934	736	560	772	3300.9	21097	43519.3	38635.7	222	3074	580.6	227.3	222	636	1	M	HET	452	2021-05-20	5/20/22			5/15/21	503	2021-12-07	328	47	0.145707920557425	0.0133412072344914	47	10.8
7	1003	7	38417	31503	3970	4093	1805	5648	48466	41949	33428.4	978	15932	2150.5	756.2	978	1713	1	M	HET	454	2021-05-20	5/20/22			5/15/21	518	2021-12-07	208	30	0.328725291957248	0.0512646308612839	30	6.9
8	1003	70	26361	22004	2385	2746	1359	7041.5	38661	43508.7	36488.3	439	5797	591	74	439	1541	1	M	HET	454	2021-05-20	5/20/22			5/15/21	518	2021-12-07	271	39	0.149944388401749	0.013583490198512	39	9
9	1003	128	23301	20093	1891	1620	1134	5175.4	32014	41752.5	35301.8	481	8018	2347.2	1438.8	480	1240	1	M	HET	454	2021-05-20	5/20/22			5/15/21	518	2021-12-07	329	47	0.250452926844506	0.0562169929944315	47	10.8
10	1004	7	28734	25006	2574	2172	1461	4044.7	38327	42909.2	36305.4	925	11826	1190.2	149.4	925	1219	1	M	HET	463	2021-05-20	5/20/22			5/15/21	514	2021-12-07	208	30	0.30855532653221	0.0277376413449796	30	6.9
11	1004	70	30454	25956	2674	2752	1656	7505	37534	41171.6	33949.4	902	15490	2927.8	1327.7	902	1170	1	M	HET	463	2021-05-20	5/20/22			5/15/21	514	2021-12-07	271	39	0.412692492140459	0.071112125834313	39	9
12	1004	128	33322	28642	2909	2646	1565	11338	35185	40127	32873	887	23237	3972.8	986.9	887	1048	1	M	HET	463	2021-05-20	5/20/22			5/15/21	514	2021-12-07	329	47	0.660423475913031	0.0990056570389015	47	10.8
13	1005	8	14734	13227	982	935	739	2809.2	23918	43901.2	38994.1	194	1884	198.7	44.9	194	1206	1	M	HET	464	2021-05-20	5/20/22			5/15/21	501	2021-12-07	209	30	0.0787691278534995	0.00452607218025931	30	6.9
14	1005	71	23384	21110	1439	1471	949	8701.5	36003	43442.4	35970.5	393	4278	657.5	230.1	393	1706	1	M	HET	464	2021-05-20	5/20/22			5/15/21	501	2021-12-07	272	39	0.118823431380718	0.0151349833342541	39	9
15	1005	129	14487	13097	881	859	699	3511.1	23049	43772.3	38518.2	229	2074	327.7	101.8	229	859	1	M	HET	464	2021-05-20	5/20/22			5/15/21	501	2021-12-07	330	47	0.089982211809623	0.00748646975370268	47	10.8
16	1501	6	30012	25561	3052	2759	320	967.2	50889	43944.6	37588.3	352	3087	155.3	17	352	1421	1	F	HET	557	2021-05-20	5/20/22			5/15/21	524	2021-12-07	207	30	0.0606614396038437	0.00353399507561794	30	6.9
17	1501	69	29087	25306	2589	2346	302	798.2	47214	43820.9	36681	389	4982	278.9	20.3	389	1946	1	F	HET	557	2021-05-20	5/20/22			5/15/21	524	2021-12-07	270	39	0.105519549286229	0.00636454294640229	39	9
18	1501	127	11477	10565	641	453	95	323.1	20394	44092.1	40108.2	40	135	7.9	0	40	945	1	F	HET	557	2021-05-20	5/20/22			5/15/21	524	2021-12-07	328	47	0.00661959399823478	0.000179170418283547	47	10.8
19	1502	6	23965	20277	2383	1938	375	1057.1	39919	44064.3	37527.1	123	676	35.6	0	123	1377	1	F	HET	558	2021-05-20	5/20/22			5/15/21	521	2021-12-07	207	30	0.0169342919411809	0.000807910258417812	30	6.9
20	1502	69	27697	23897	2414	2071	662	1675.5	41486	43849.7	36467.2	381	4717	250.2	2	381	1858	1	F	HET	558	2021-05-20	5/20/22			5/15/21	521	2021-12-07	270	39	0.113701007568818	0.00570585431599304	39	9
21	1502	127	16934	14809	1313	1182	225	649.3	28208	44056.6	38225.8	111	1064	43.4	3	111	1597	1	F	HET	558	2021-05-20	5/20/22			5/15/21	521	2021-12-07	328	47	0.0377197958026092	0.00098509644411961	47	10.8
22	1503	7	16212	14419	1151	1041	211	621.4	27346	44045.9	39669.6	126	1167	54.1	0	126	1227	1	F	HET	551	2021-05-20	5/20/22			5/15/21	534	2021-12-07	208	30	0.0426753455715644	0.00122826415171446	30	6.9
23	1503	70	20675	18347	1654	1266	372	824.2	32235	43826.7	38172.3	285	3453	273.1	50.6	285	1640	1	F	HET	551	2021-05-20	5/20/22			5/15/21	534	2021-12-07	271	39	0.107119590507213	0.00623136124782382	39	9
24	1503	128	8774	7903	524	463	78	177.8	14077	43999.8	41009.1	96	1256	100.2	7.1	95	816	1	F	HET	551	2021-05-20	5/20/22			5/15/21	534	2021-12-07	329	47	0.0892235561554308	0.00227728307855945	47	10.8
25	1504	7	37703	31727	4296	3622	780	2371.4	58741	43810.4	35325.4	448	5350	289.4	12.8	448	1905	1	F	HET	567	2021-05-20	5/20/22			5/15/21	528	2021-12-07	208	30	0.091077782128326	0.00660573745046838	30	6.9
26	1504	70	39417	34090	3343	3155	693	2489	54213	42826.4	32912.4	673	12043	1273.2	372.4	673	2300	1	F	HET	567	2021-05-20	5/20/22			5/15/21	528	2021-12-07	271	39	0.222142290594507	0.0297293258364	39	9
27	1504	128	29768	25377	2825	2574	825	2915.4	44450	43524.7	35872.2	409	6023	574.9	107.2	409	1674	1	F	HET	567	2021-05-20	5/20/22			5/15/21	528	2021-12-07	329	47	0.135500562429696	0.0132085919029884	47	10.8
28	1505	8	27990	23613	2925	2525	349	1051.8	44528	43896.4	36465.3	262	3563	203.5	16.6	262	1314	1	F	HET	568	2021-05-20	5/20/22			5/15/21	536	2021-12-07	209	30	0.0800170679123248	0.00463591547370627	30	6.9
29	1505	71	44787	38392	3770	3992	606	1639.2	63057	43251.1	32476.8	687	12784	848.5	64.8	686	2802	1	F	HET	568	2021-05-20	5/20/22			5/15/21	536	2021-12-07	272	39	0.20273720601995	0.0196179981549602	39	9
30	1505	129	21647	19469	1390	1133	196	541.3	35813	43984.8	36934.8	169	1561	114.9	13.1	169	1644	1	F	HET	568	2021-05-20	5/20/22			5/15/21	536	2021-12-07	330	47	0.0435875240834334	0.00261226605554646	47	10.8
31	2001	6	28896	25231	2138	2238	1166	4507.3	37035	42886.4	36375.5	647	10345	1213.5	229.3	647	1270	2	M	WT	415	2021-05-06	5/6/22			5/15/21	506	2021-12-07	221	32	0.279330363169974	0.0282956834800776	30	6.9
32	2001	69	30868	26284	2763	2707	1540	7514.4	37149	40935.9	33993.3	686	13177	3163.8	1773.2	685	1260	2	M	WT	415	2021-05-06	5/6/22			5/15/21	506	2021-12-07	284	41	0.354706721580662	0.0772866847925659	39	9
33	2002	6	34466	30211	2565	2562	1247	6298.3	52087	43707.3	34860.6	468	4845	392	48	468	2086	2	M	WT	416	2021-05-06	5/6/22			5/15/21	510	2021-12-07	221	32	0.0930174515714094	0.00896875350341934	30	6.9
34	2002	69	24209	21858	1367	1449	1014	5461.3	36220	43317.3	35921.5	302	4495	782.6	321.6	302	1503	2	M	WT	416	2021-05-06	5/6/22			5/15/21	510	2021-12-07	284	41	0.124102705687465	0.0180666846733291	39	9
35	2003	7	28376	24791	2312	2349	1057	5457.2	45777	44017.2	36801.9	218	1160	82.4	0	218	1672	2	M	WT	417	2021-05-06	5/6/22			5/15/21	508	2021-12-07	222	32	0.0253402363632392	0.00187199549267105	30	6.9
36	2003	70	25841	21969	2319	2327	1492	7239.3	39973	43292.3	36271.2	332	4097	807.7	361.5	332	1366	2	M	WT	417	2021-05-06	5/6/22			5/15/21	508	2021-12-07	285	41	0.102494183573912	0.0186568974159377	39	9
37	2003	128	23498	20679	1943	1822	1035	7421.5	34095	42955.8	37032.3	411	5613	1143.7	548.4	410	1491	2	M	WT	417	2021-05-06	5/6/22			5/15/21	508	2021-12-07	343	49	0.164628244610647	0.0266250424855316	47	10.8
38	2004	7	28455	25048	2162	2112	1036	6950.7	42715	43499.8	36983.9	473	5667	600.1	120.3	473	1466	2	M	WT	418	2021-05-06	5/6/22			5/15/21	516	2021-12-07	222	32	0.132670022240431	0.0137954657262792	30	6.9
39	2004	70	37596	33045	2796	2984	1580	13810.1	50060	40025.1	31571.9	702	13031	4074.5	2678.2	702	1824	2	M	WT	418	2021-05-06	5/6/22			5/15/21	516	2021-12-07	285	41	0.260307630842988	0.101798621365093	39	9
40	2004	128	26750	24222	1633	1635	881	13476.6	40705	42970.5	35791.3	447	6283	1129.3	457.6	447	1350	2	M	WT	418	2021-05-06	5/6/22			5/15/21	516	2021-12-07	343	49	0.154354501903943	0.0262808205629443	47	10.8
41	2005	8	28742	25425	2435	2158	754	9019.3	44201	43801	36884.9	439	3647	298.9	52.3	439	1414	2	M	WT	419	2021-05-06	5/6/22			5/15/21	515	2021-12-07	223	32	0.0825094454876587	0.00682404511312527	30	6.9
42	2005	71	37357	33423	2669	2393	1055	16232.2	53187	43297.8	33627.3	597	8915	802.1	133.3	597	1571	2	M	WT	419	2021-05-06	5/6/22			5/15/21	515	2021-12-07	286	41	0.16761614680279	0.0185251906563382	39	9
43	2005	129	28830	26777	1392	1211	1329	24964.4	38789	42249.4	34432.9	440	9982	1850.3	575.1	440	1020	2	M	WT	419	2021-05-06	5/6/22			5/15/21	515	2021-12-07	344	49	0.257340998736755	0.0437947047768726	47	10.8
44	2501	6	16003	13931	1297	1221	209	467.8	25916	44060.6	39343.9	89	755	39.3	0	89	972	2	F	WT	559	2021-05-19	5/19/22			5/15/21	532	2021-12-07	208	30	0.0291325821886094	0.000891953355151768	30	6.9
45	2501	69	28511	24963	2334	2158	564	1679.7	41383	43670.7	36405.6	394	5930	428.9	33.9	394	1661	2	F	WT	559	2021-05-19	5/19/22			5/15/21	532	2021-12-07	271	39	0.143295556146244	0.00982123025277818	39	9
46	2502	6	16168	13615	1421	1623	272	1023.6	27491	44070.4	39079.3	90	480	29.4	0	90	1375	2	F	WT	560	2021-05-19	5/19/22			5/15/21	527	2021-12-07	208	30	0.0174602597213634	0.000667114435085681	30	6.9
47	2502	69	20595	17592	1888	1729	334	898.1	31522	43897.5	38165.7	254	3335	202.2	8	254	1236	2	F	WT	560	2021-05-19	5/19/22			5/15/21	527	2021-12-07	271	39	0.105799124421039	0.00460618486246369	39	9
48	2503	7	42032	35372	4137	4276	883	2447.6	63964	43497.9	33262.2	647	8113	601.3	84.9	647	2159	2	F	WT	561	2021-05-19	5/19/22			5/15/21	531	2021-12-07	209	30	0.126836970796073	0.0138236558546505	30	6.9
49	2503	70	37244	32056	3211	3224	1117	3472.2	58587	43370.1	33134.6	550	6082	729.7	179.2	550	2205	2	F	WT	561	2021-05-19	5/19/22			5/15/21	531	2021-12-07	272	39	0.103811425742912	0.0168249554416522	39	9
50	2503	128	14412	12591	1035	1118	307	732.6	23768	44020.9	39405.7	117	1141	78.9	6.6	117	916	2	F	WT	561	2021-05-19	5/19/22			5/15/21	531	2021-12-07	330	47	0.0480057219791316	0.00179233046121274	47	10.8
51	2504	7	23274	19521	2452	2336	422	1252.7	36472	43969.4	38160.7	244	2226	130.5	2.4	244	1206	2	F	WT	562	2021-05-19	5/19/22			5/15/21	522	2021-12-07	209	30	0.0610331212985304	0.00296797318134885	30	6.9
52	2504	70	30182	25624	2693	2783	587	1517.6	45419	43793.6	35440.3	360	4427	306.2	12.9	360	1617	2	F	WT	562	2021-05-19	5/19/22			5/15/21	522	2021-12-07	272	39	0.0974702217133799	0.00699188922582295	39	9
53	2504	128	29507	25183	2596	2663	704	2177.8	45032	43728.7	35534.8	375	5411	371.2	16.7	375	1932	2	F	WT	562	2021-05-19	5/19/22			5/15/21	522	2021-12-07	330	47	0.120158998045834	0.00848870421485203	47	10.8
54	2505	8	25538	21929	2516	2205	440	1405.5	42740	44018.7	38118	209	1712	81.1	2.7	209	1211	2	F	WT	563	2021-05-19	5/19/22			5/15/21	533	2021-12-07	210	30	0.0400561534861956	0.00184239879869237	30	6.9
55	2505	71	43765	36711	4539	4146	849	2862.6	65008	43118.6	33259	615	9160	981.3	218.8	615	2337	2	F	WT	563	2021-05-19	5/19/22			5/15/21	533	2021-12-07	273	39	0.140905734678809	0.0227581600515787	39	9
56	2505	129	18749	16354	1591	1372	317	898.6	30645	43930.6	38783.1	155	2187	169.3	2	155	1475	2	F	WT	563	2021-05-19	5/19/22			5/15/21	533	2021-12-07	331	47	0.0713656387665198	0.00385380577547313	47	10.8
57	3002	6	26851	23041	2290	2235	207	633.5	37817	42864.2	36522.2	253	3825	1235.4	810	253	1387	3	M	KO	424	2021-05-19	5/19/22	3/14/22	EU	5/15/21	504	2021-12-07	208	30	0.101144987703943	0.0288212541001582	30	6.9
58	3002	69	26185	21652	2353	2470	230	437.3	37003	43457.3	34996.3	271	3999	642.5	124.8	271	1082	3	M	KO	424	2021-05-19	5/19/22	3/14/22	EU	5/15/21	504	2021-12-07	271	39	0.108072318460665	0.0147846276689992	39	9
59	3003	7	26533	22324	2469	2160	267	759.7	41589	43843.9	35530.3	174	1757	255.9	31.2	174	1653	3	M	KO	425	2021-05-20	5/20/22			5/15/21	509	2021-12-07	208	30	0.0422467479381567	0.00583661581200577	30	6.9
60	3003	70	29894	23976	2883	3226	272	935.8	50971	43689.7	32520.6	159	1556	410.1	146.4	159	1827	3	M	KO	425	2021-05-20	5/20/22			5/15/21	509	2021-12-07	271	39	0.030527162504169	0.00938665177375903	39	9
61	3004	7	16463	12219	2086	2229	139	368	29134	44085.6	37902.3	39	224	14.3	0	39	985	3	M	KO	426	2021-05-20	5/20/22	2/21/22	EU	5/15/21	507	2021-12-07	208	30	0.00768861124459395	0.000324368954942203	30	6.9
62	3004	70	18069	13629	2265	2240	129	271.7	30831	43917.6	37153	83	714	182.3	71.1	83	1161	3	M	KO	426	2021-05-20	5/20/22	2/21/22	EU	5/15/21	507	2021-12-07	271	39	0.0231585092925951	0.00415095542561524	39	9
63	3005	8	13681	12893	416	402	130	400.9	21407	41632.2	35848.7	122	2057	2467.4	1903.6	122	705	3	M	KO	427	2021-05-17	5/17/22	1/27/22	EU	5/15/21	502	2021-12-07	212	30	0.0960900639977577	0.0592666253524916	30	6.9
64	3006	8	16287	13877	1225	1472	359	1142.8	25346	43739.9	38441.2	204	2196	360.1	122.4	204	916	3	M	KO	428	2021-05-20	5/20/22			5/15/21	511	2021-12-07	209	30	0.0866408900812752	0.0082327577337854	30	6.9
65	3006	71	24840	18863	3402	3307	403	894.8	37082	43710	36822.3	223	2534	389.7	117.1	223	1631	3	M	KO	428	2021-05-20	5/20/22			5/15/21	511	2021-12-07	272	39	0.0683350412599105	0.00891557995881949	39	9
66	3007	8	23075	19153	2114	1956	445	818.7	37099	43280.1	35692	228	1740	819.6	592.2	228	1218	3	M	KO	429	2021-05-20	5/20/22	3/9/22	FD	5/15/21	512	2021-12-07	209	30	0.0469015337340629	0.0189371096647189	30	6.9
67	3007	71	16493	14739	900	902	266	525.9	26639	42381.9	35894.3	210	2767	1717.9	1232	210	880	3	M	KO	429	2021-05-20	5/20/22	3/9/22	FD	5/15/21	512	2021-12-07	272	39	0.103870265400353	0.0405338127832872	39	9
68	3008	8	9731	8744	478	521	137	230.4	15163	39317.1	35497	122	2784	4782.2	4184.1	122	418	3	M	KO	430	2021-05-20	5/20/22	2/25/22	EU	5/15/21	505	2021-12-07	209	30	0.183604827540724	0.121631554717922	30	6.9
69	3008	71	9288	8225	492	594	69	107.5	15441	43827.8	39824.3	89	1220	272	71	89	620	3	M	KO	430	2021-05-20	5/20/22	2/25/22	EU	5/15/21	505	2021-12-07	272	39	0.0790104267858299	0.00620610662638782	39	9
70	3009	8	22495	19437	1523	1632	274	586.5	36904	43765.3	35790.2	197	1843	334.2	52.1	197	1283	3	M	KO	433	2021-05-20	5/20/22			5/15/21	517	2021-12-07	209	30	0.0499403858660308	0.00763618665929401	30	6.9
71	3009	71	19426	17297	1057	1111	306	464.2	31893	41523	34702.8	244	2757	2576.5	2114.8	244	1110	3	M	KO	433	2021-05-20	5/20/22			5/15/21	517	2021-12-07	272	39	0.0864453014768131	0.0620499482214676	39	9
72	3501	6	17300	14350	1539	1530	160	606.2	28668	43559.7	37105.1	155	2330	540.1	239.4	154	1078	3	F	KO	524	2021-05-20	5/20/22	2/28/22	EU	5/15/21	538	2021-12-07	207	30	0.0812752895214176	0.0123990752920704	30	6.9
73	3501	69	18546	14671	1966	1976	79	143.2	30789	42535.6	35682.5	159	3240	1564.3	1029.3	159	1163	3	F	KO	524	2021-05-20	5/20/22	2/28/22	EU	5/15/21	538	2021-12-07	270	39	0.105232388190588	0.0367762533031155	39	9
74	3502	6	16571	13148	1708	1781	161	608	28080	43840.3	37532.3	81	1323	259.7	68.4	81	1194	3	F	KO	525	2021-05-20	5/20/22	2/28/22	FD	5/15/21	529	2021-12-07	207	30	0.0471153846153846	0.00592377333184307	30	6.9
75	3502	69	20570	16212	2225	2236	142	259.2	33154	43663.4	36606.8	123	2087	436.4	111.8	123	1611	3	F	KO	525	2021-05-20	5/20/22	2/28/22	FD	5/15/21	529	2021-12-07	270	39	0.0629486638113048	0.00999464082045832	39	9
76	3503	7	22191	17029	2891	2627	201	623.4	34831	43693	36505.1	238	3280	406.8	65.5	238	1237	3	F	KO	529	2021-05-17	5/17/22			5/15/21	537	2021-12-07	211	30	0.0941689873962849	0.00931041585608679	30	6.9
77	3503	70	18958	14885	2043	2135	110	595.8	31739	42749.1	35312.3	195	3245	1350.9	770.9	195	1256	3	F	KO	529	2021-05-17	5/17/22			5/15/21	537	2021-12-07	274	39	0.102240146192382	0.0316006652771637	39	9
78	3504	7	16169	13176	1582	1502	82	496.4	27845	43970.3	37748	78	969	129.5	4.3	78	1326	3	F	KO	521	2021-05-18	5/18/22			5/15/21	520	2021-12-07	210	30	0.0347997845214581	0.00294516980780208	30	6.9
79	3504	70	11699	9526	1063	1141	53	109.4	20331	43730.3	38710.6	65	1298	369.5	107.1	65	1057	3	F	KO	521	2021-05-18	5/18/22			5/15/21	520	2021-12-07	273	39	0.0638433918646402	0.0084495189834051	39	9
80	3505	8	12933	10976	985	1066	168	511.1	21755	43975.6	39346.2	96	979	124.3	8.3	96	1025	3	F	KO	522	2021-05-19	5/19/22			5/15/21	523	2021-12-07	210	30	0.0450011491611124	0.00282656746013699	30	6.9
81	3505	71	15728	12841	1468	1486	103	304.8	24033	42992.5	37111.6	197	4095	1107.3	360.3	197	867	3	F	KO	522	2021-05-19	5/19/22			5/15/21	523	2021-12-07	273	39	0.170390712769941	0.0257556550561144	39	9
82	3506	8	13758	10059	2146	1687	114	529.5	23256	43807.4	38953.1	145	2101	292.4	51.7	144	941	3	F	KO	523	2021-05-19	5/19/22			5/15/21	535	2021-12-07	210	30	0.0903422772617819	0.00667467140254843	30	6.9
83	3506	71	11416	8889	1333	1247	93	409.6	17887	43118.3	38995	154	3422	981.3	386.2	154	769	3	F	KO	523	2021-05-19	5/19/22			5/15/21	535	2021-12-07	273	39	0.191312126125119	0.0227583183938142	39	9
84	3507	8	13918	11836	1005	1124	93	271.9	22833	43266.3	37714.2	143	2156	833.7	457.7	143	804	3	F	KO	526	2021-05-20	5/20/22			5/15/21	526	2021-12-07	209	30	0.0944247361275347	0.0192690384895404	30	6.9
85	3507	71	12500	10840	836	865	94	219.5	20244	42425.1	37161.6	110	2284	1674.7	1232.4	110	745	3	F	KO	526	2021-05-20	5/20/22			5/15/21	526	2021-12-07	272	39	0.112823552657578	0.0394742734843289	39	9
86	3508	8	20920	15963	2583	2668	370	1701.4	32661	43351	36456.8	282	4571	749	153.5	282	1302	3	F	KO	530	2021-05-17	5/17/22			5/15/21	530	2021-12-07	212	30	0.139952848963596	0.0172775714516389	30	6.9
87	3508	71	23049	18056	2443	2751	353	1335.8	34781	42423.4	34815.1	353	5785	1676.6	892.2	353	1436	3	F	KO	530	2021-05-17	5/17/22			5/15/21	530	2021-12-07	275	39	0.16632644259797	0.0395206419098893	39	9
88	3509	8	15589	13424	1182	1066	167	703.5	27237	43835.4	37816.8	77	1125	264.6	104.7	77	938	3	F	KO	534	2021-05-20	5/20/22	2/21/22	EU	5/15/21	525	2021-12-07	209	30	0.0413041083819804	0.00603621730382294	30	6.9
89	3509	71	15608	13882	880	858	126	309.5	27535	44017.7	37231.7	36	352	82.2	12.9	36	1269	3	F	KO	534	2021-05-20	5/20/22	2/21/22	EU	5/15/21	525	2021-12-07	272	39	0.0127837297984384	0.00186743060178065	39	9
