# Supplementary material for: Progressive neurodegeneration, motor decline, and premature mortality in aging Ngly1 deficient rats
Source: Orphanet J Rare Dis. 2026 Feb 20;21:110. doi: 10.1186/s13023-026-04261-1 (PMC13032507; doi:10.1186/s13023-026-04261-1)
Supplement: Supplementary file 4 — Supplementary Material 4 [file 13023_2026_4261_MOESM4_ESM.csv]

	SUBJECT.ID	Rat Age	sex	genotype	group_label	trial_mean_dura	Rat Age (months)
1	1001	30	M	HET	30_HET	76.6666666666667	6.9
2	1001	45	M	HET	45_HET	77.3833333333333	10.4
3	1001	72	M	HET	72_HET	96.0333333333333	16.6
4	1002	30	M	HET	30_HET	60.9	6.9
5	1002	45	M	HET	45_HET	38.35	10.4
6	1002	72	M	HET	72_HET	16.2	16.6
7	1003	30	M	HET	30_HET	75.6	6.9
8	1003	45	M	HET	45_HET	83.9	10.4
9	1003	72	M	HET	72_HET	67.7	16.6
10	1004	30	M	HET	30_HET	66.8	6.9
11	1004	45	M	HET	45_HET	50.05	10.4
12	1004	72	M	HET	72_HET	27.5666666666667	16.6
13	1005	30	M	HET	30_HET	91.7666666666667	6.9
14	1005	45	M	HET	45_HET	38.5333333333333	10.4
15	1005	72	M	HET	72_HET	6.16666666666667	16.6
16	1501	30	F	HET	30_HET	144.766666666667	6.9
17	1501	45	F	HET	45_HET	86.75	10.4
18	1501	72	F	HET	72_HET	67.1333333333333	16.6
19	1502	30	F	HET	30_HET	89.6666666666667	6.9
20	1502	45	F	HET	45_HET	113.283333333333	10.4
21	1502	72	F	HET	72_HET	101.833333333333	16.6
22	1503	30	F	HET	30_HET	60.0666666666667	6.9
23	1503	45	F	HET	45_HET	57.95	10.4
24	1504	30	F	HET	30_HET	112.333333333333	6.9
25	1504	45	F	HET	45_HET	59.2	10.4
26	1504	72	F	HET	72_HET	29.7666666666667	16.6
27	1505	30	F	HET	30_HET	253.733333333333	6.9
28	1505	45	F	HET	45_HET	205.233333333333	10.4
29	1505	72	F	HET	72_HET	130.333333333333	16.6
30	2001	30	M	WT	30_WT	52.6	6.9
31	2001	45	M	WT	45_WT	36.85	10.4
32	2002	30	M	WT	30_WT	67	6.9
33	2002	45	M	WT	45_WT	65.8666666666667	10.4
34	2003	30	M	WT	30_WT	23.4	6.9
35	2003	45	M	WT	45_WT	39.7666666666667	10.4
36	2004	30	M	WT	30_WT	141.533333333333	6.9
37	2004	45	M	WT	45_WT	71.55	10.4
38	2004	72	M	WT	72_WT	36.3333333333333	16.6
39	2005	30	M	WT	30_WT	55.2333333333333	6.9
40	2005	45	M	WT	45_WT	34.2	10.4
41	2501	30	F	WT	30_WT	84.2333333333333	6.9
42	2501	45	F	WT	45_WT	82.0666666666667	10.4
43	2502	30	F	WT	30_WT	117.633333333333	6.9
44	2502	45	F	WT	45_WT	135.866666666667	10.4
45	2503	30	F	WT	30_WT	69.9333333333333	6.9
46	2503	45	F	WT	45_WT	123.25	10.4
47	2503	72	F	WT	72_WT	40.4	16.6
48	2504	30	F	WT	30_WT	95.4666666666667	6.9
49	2504	45	F	WT	45_WT	44.5666666666667	10.4
50	2504	72	F	WT	72_WT	47.6	16.6
51	2505	30	F	WT	30_WT	106.466666666667	6.9
52	2505	45	F	WT	45_WT	170.166666666667	10.4
53	2505	72	F	WT	72_WT	115.166666666667	16.6
54	3002	30	M	KO	30_KO	NA	6.9
55	3003	30	M	KO	30_KO	2.16666666666667	6.9
56	3003	45	M	KO	45_KO	5.76666666666667	10.4
57	3004	30	M	KO	30_KO	3.16666666666667	6.9
58	3005	30	M	KO	30_KO	3.7	6.9
59	3006	30	M	KO	30_KO	28.0333333333333	6.9
60	3006	45	M	KO	45_KO	6.75	10.4
61	3007	30	M	KO	30_KO	3.13333333333333	6.9
62	3008	30	M	KO	30_KO	3.4	6.9
63	3009	30	M	KO	30_KO	3.1	6.9
64	3009	45	M	KO	45_KO	5.91666666666667	10.4
65	3501	30	F	KO	30_KO	3.3	6.9
66	3502	30	F	KO	30_KO	2.6	6.9
67	3503	30	F	KO	30_KO	4.76666666666667	6.9
68	3503	45	F	KO	45_KO	6.68333333333333	10.4
69	3504	30	F	KO	30_KO	5.43333333333333	6.9
70	3504	45	F	KO	45_KO	5.91666666666667	10.4
71	3505	30	F	KO	30_KO	4.2	6.9
72	3505	45	F	KO	45_KO	5.65	10.4
73	3506	30	F	KO	30_KO	5.43333333333333	6.9
74	3506	45	F	KO	45_KO	6.7	10.4
75	3507	30	F	KO	30_KO	4.3	6.9
76	3507	45	F	KO	45_KO	6.03333333333333	10.4
77	3508	30	F	KO	30_KO	60.6	6.9
78	3508	45	F	KO	45_KO	7.85	10.4
79	3509	30	F	KO	30_KO	4.46666666666667	6.9
