# Supplementary material for: Progressive neurodegeneration, motor decline, and premature mortality in aging Ngly1 deficient rats
Source: Orphanet J Rare Dis. 2026 Feb 20;21:110. doi: 10.1186/s13023-026-04261-1 (PMC13032507; doi:10.1186/s13023-026-04261-1)
Supplement: Supplementary file 5 — Supplementary Material 5 [file 13023_2026_4261_MOESM5_ESM.csv]

Alt.ID	Date of birth	SUBJECT.ID	Planned Necropsy date	Date of death	Days on Study	Cause of death	avg.birthday	Neuro_ID
423	5/18/21	3001	5/18/22	12/11/21	207	Found Dead	5/15/21
427	5/17/21	3005	5/17/22	1/27/22	255	Euthanized	5/15/21	502
426	5/20/21	3004	5/20/22	2/21/22	277	Euthanized	5/15/21	507
534	5/20/21	3509	5/20/22	2/21/22	277.00	Euthanized	5/15/21	525
430	5/20/21	3008	5/20/22	2/25/22	281	Euthanized	5/15/21	505
524	5/20/21	3501	5/20/22	2/28/22	284	Euthanized	5/15/21	538
525	5/20/21	3502	5/20/22	2/28/22	284	Found Dead	5/15/21	529
429	5/20/21	3007	5/20/22	3/9/22	293	Found Dead	5/15/21	512
424	5/19/21	3002	5/19/22	3/14/22	299	Euthanized	5/15/21	504
425	5/20/21	3003	5/20/22	4/6/22	321	Euthanized	5/15/21	509
428	5/20/21	3006	5/20/22	4/6/22	321	Euthanized	5/15/21	511
433	5/20/21	3009	5/20/22	4/6/22	321	Euthanized	5/15/21	517
526	5/20/21	3507	5/20/22	4/6/22	321	Euthanized	5/15/21	526
559	5/19/21	2501	5/19/22	4/6/22	322	Euthanized	5/15/21	532
560	5/19/21	2502	5/19/22	4/6/22	322	Euthanized	5/15/21	527
522	5/19/21	3505	5/19/22	4/6/22	322	Euthanized	5/15/21	523
523	5/19/21	3506	5/19/22	4/6/22	322	Euthanized	5/15/21	535
521	5/18/21	3504	5/18/22	4/6/22	323	Euthanized	5/15/21	520
529	5/17/21	3503	5/17/22	4/6/22	324	Euthanized	5/15/21	537
530	5/17/21	3508	5/17/22	4/6/22	324	Euthanized	5/15/21	530
415	5/6/21	2001	5/6/22	4/6/22	335	Euthanized	5/15/21	506
416	5/6/21	2002	5/6/22	4/6/22	335	Euthanized	5/15/21	510
551	5/20/21	1503	5/20/22	9/25/22	493	Euthanized	5/15/21	534
451	5/20/21	1001	5/20/22	10/5/22	503	Euthanized	5/15/21	513
419	5/6/21	2005	5/6/22	10/5/22	517	Euthanized	5/15/21	515
452	5/20/21	1002	5/20/22	10/26/22	524	Euthanized	5/15/21	503
454	5/20/21	1003	5/20/22	10/26/22	524	Euthanized	5/15/21	518
463	5/20/21	1004	5/20/22	10/26/22	524	Euthanized	5/15/21	514
464	5/20/21	1005	5/20/22	10/26/22	524	Euthanized	5/15/21	501
557	5/20/21	1501	5/20/22	10/26/22	524	Euthanized	5/15/21	524
558	5/20/21	1502	5/20/22	10/26/22	524	Euthanized	5/15/21	521
567	5/20/21	1504	5/20/22	10/26/22	524	Euthanized	5/15/21	528
568	5/20/21	1505	5/20/22	10/26/22	524	Euthanized	5/15/21	536
561	5/19/21	2503	5/19/22	10/26/22	525	Euthanized	5/15/21	531
562	5/19/21	2504	5/19/22	10/26/22	525	Euthanized	5/15/21	522
563	5/19/21	2505	5/19/22	10/26/22	525	Euthanized	5/15/21	533
417	5/6/21	2003	5/6/22	10/26/22	538	Euthanized	5/15/21	508
418	5/6/21	2004	5/6/22	10/26/22	538	Euthanized	5/15/21	516
